# Supplementary material for: The Optimal Exercise Modality and Dose for Cortisol Reduction in Psychological Distress: A Systematic Review and Network Meta-Analysis
Source: Sports (Basel). 2025 Nov 24;13(12):415. doi: 10.3390/sports13120415 (PMC12736704; doi:10.3390/sports13120415)
Supplement: Supplementary file 1 [file sports-13-00415-s001.zip]

Archive with 1 entries (1 files):
- sports-3942844-supplementary.pdf
